# Supplementary material for: Released ATP Mediates Spermatozoa Chemotaxis Promoted by Uterus-Derived Factor (UDF) in Ascaris suum
Source: Int J Mol Sci. 2022 Apr 6;23(7):4069. doi: 10.3390/ijms23074069 (PMC8999757; doi:10.3390/ijms23074069)
Supplement: Supplementary file 1 [file ijms-23-04069-s001.zip]

Archive with 1 entries (1 files):
- ijms-1637514-supplementary.pdf
